# Supplementary material for: Human Papillomavirus Genotype Richness and the Biodiversity of Squamous and Glandular Cervical Dysplasias: A Cross-Sectional Study
Source: Pathogens. 2023 Oct 11;12(10):1234. doi: 10.3390/pathogens12101234 (PMC10610312; doi:10.3390/pathogens12101234)
Supplement: Supplementary file 1 [file pathogens-12-01234-s001.zip]

Archive with 1 entries (1 files):
- pathogens-2601843-supplementary.pdf
